# Supplementary material for: Effects of Nutritional Interventions in Older Adults with Malnutrition or at Risk of Malnutrition on Muscle Strength and Mortality: Results of Pooled Analyses of Individual Participant Data from Nine RCTs
Source: Nutrients. 2023 Apr 22;15(9):2025. doi: 10.3390/nu15092025 (PMC10181186; doi:10.3390/nu15092025)
Supplement: Supplementary file 1 [file nutrients-15-02025-s001.zip]

Archive with 1 entries (1 files):
- nutrients-2325042-supplementary.pdf
